# Supplementary material for: Identification and expression profiles of olfactory-related genes in the antennal transcriptome of Graphosoma rubrolineatum (Hemiptera: Pentatomidae)
Source: PLoS One. 2024 Aug 6;19(8):e0306986. doi: 10.1371/journal.pone.0306986 (PMC11302851; doi:10.1371/journal.pone.0306986)
Supplement: S1 Table — (XLSX) [file pone.0306986.s006.xlsx]

## Sheet: Sheet1
S1 Table. Primer sequences for chemosensory genes used in qRT-PCR.
Gene name	Forward primer (5′- 3′)	Reverse primer (5′- 3′)
GrubEF1a	GCAGTTGATTGTTGGAGTCA	GCTACAGATGCTGGGTTGTA
GrubRPS18	GCAATCAAGGGTGTTGGTA	ATGCCTCATTCCTCTGTGG
GrubOBP1	GATGACCTTATCCAACTCACAC	CTCACCACCACAGCAATACT
GrubOBP2	CGGCACACGATGAACTACA	TGGCATAAAGCCACCACG
GrubOBP4	CACCATCTGTGTGGCAATATTC	GACTGGTTCCTTAATTGATTCG
GrubOBP11	TTCTCTGCTATGCCTACGC	CTGTGACATTTCCATCAACC
GrubOBP13	CAAGAGGCAGGAGAATGT	CCTGGGTTTACTGATTCCAT
GrubOBP19	CCATCGTCTTCGTCTTTGC	GCCACTACAGCGTATGCTATC
GrubOBP20	TCCCATCCAACAAAGCAC	GGAATACCAAGTTCGCAGA
GrubOBP24	CAGGCTTCTTCTTCTTCTTCC	GCTCTTCTAGGAACATCGTTC
GrubOBP25	GAAGCAAAGTGTTCTCTGGC	TCGCATTCGTCAATAGCC
GrubOBP31	GGGTTTGCTCAAGGATGG	CATTGGCACATCTTCTAGC
GrubCSP3	GCAATACTCGCTTGTCTCC	GTCTAACAGGCACTGAACG
GrubCSP4	GCTGCGTCAACCTACACTAC	GCGTCAGGAAGGATGTCTT
GrubCSP8	CCTCTTGGTATTCGTCATTG	GTCTGCGACTTCTGCTTCTC
GrubCSP11	TGAAAGATGACACTGCCG	CTTCCTCAACTTCTGCTGTG
GrubCSP12	GCTATCTTATACCGACAAGTGG	CTTAAGCTCCTGCGCATC
GrubORco	CCGCTGATGGAACTTAGTG	GCCTCGGTTGCTGTAGATT
GrubOR9	CGTTTGATTGTGTGAGACG	GGTTGCTGCCATAATACCA
GrubOR11	CATTACAAATCCGTCCTTCG	GAAGCCGTAGATGATGATGG
GrubOR13	GCAGGAAGTAGTATGTCTCAAC	GGTCAGTAGTGCTGTAATGAAG
GrubOR63	GGTTCCTGGTGTTCATCCT	GCTTGACGCAGTATCTGAGG
GrubIR75h	CAGATACGATTTAGGAGGCG	GTTGGCACTATGCTGAACC
GrubIR76b	CTTGATTATGTGGCTCCG	GCTACCTTGCGTTGTGAAC
GrubGluR1	GACTTGTAACTTCAGCCTCG	TAGACCACTTCCTCGCCTAG
GrubIR25a	CTTGATGAGGATGAATGGC	GGAATAGGGTTCTGATACCG
GrubGR22	GAAGTATGGACCGTGGTAAG	GTGGCTGCTGCTATCATC
GrubGR19	GCTATCTGAAACAGGTGTATGG	TCGTAGTCACTTTGCGAATC
GrubGR4	GCTGAAGAACGAAACGAGA	GCCGTAATAGTAGACCAAGG
GrubGR1	GGTTGGCACTAAACATAGCA	GGTTGGCACTAAACATAGCA
GrubSNMP1a	GTCCTATTGGTCGCTGAGA	CCTTCGCTGTCAAGAACAC
GrubSNMP1b	CACAAGTTCCTCGCCTACA	GGCTTCTGTCCAGTATGAACC
