# Supplementary material for: Identification and expression profiles of olfactory-related genes in the antennal transcriptome of Graphosoma rubrolineatum (Hemiptera: Pentatomidae)
Source: PLoS One. 2024 Aug 6;19(8):e0306986. doi: 10.1371/journal.pone.0306986 (PMC11302851; doi:10.1371/journal.pone.0306986)
Supplement: S2 Table — (XLSX) [file pone.0306986.s007.xlsx]

## Sheet: Sheet1
S2 Table. Summary of the Graphosoma rubrolineatum antennal transcriptome.
SampleID	Read Number	Base Number	GC Content(%)	Q30(%)
female-1	23277222	6891531376	39.37	93.74
female-2	22550200	6711548222	39.53	93.3
female-3	21112206	6254114996	39.27	93.43
male-1	21261590	6282505378	39.2	94.05
male-2	21326206	6321667156	39.27	93.39
male-3	20900550	6210971148	39.18	92.93
