# Supplementary material for: Identification and expression profiles of olfactory-related genes in the antennal transcriptome of Graphosoma rubrolineatum (Hemiptera: Pentatomidae)
Source: PLoS One. 2024 Aug 6;19(8):e0306986. doi: 10.1371/journal.pone.0306986 (PMC11302851; doi:10.1371/journal.pone.0306986)
Supplement: S3 Table — (XLSX) [file pone.0306986.s008.xlsx]

## Sheet: Sheet1
S3 Table. Summary of de novo assembly of the Graphosoma rubrolineatum antennal transcriptome.
Length Range	Transcript	Percentage (%)	Unigene	Percentage (%)
300-500	55555	33.9	41969	51.52
500-1000	43127	26.32	22542	27.67
1000-2000	32960	20.11	9785	12.01
>2000	32219	19.66	7165	8.8
Total Number	163865	100	81462	100
Total Length	212065257		69192305
N50 Length	2165		1193
Mean Length	1294.15		849.38
