# Supplementary material for: Identification and expression profiles of olfactory-related genes in the antennal transcriptome of Graphosoma rubrolineatum (Hemiptera: Pentatomidae)
Source: PLoS One. 2024 Aug 6;19(8):e0306986. doi: 10.1371/journal.pone.0306986 (PMC11302851; doi:10.1371/journal.pone.0306986)
Supplement: S4 Table — (XLSX) [file pone.0306986.s009.xlsx]

## Sheet: OBPs
S4 Table. Summary of olfactory genes in Graphosoma rubrolineatum antennal transcriptome.
Gene_name	Gene_id	Genebank	ORF(aa)	Full length	BLASTx best hit (Reference/Name/Species)	E value	Identity (%)	Signal Peptide	InterPro family	Pfam	Panther	FPKM value in RNA-Seq
												female-1	female-2	female-3	male-1	male-2	male-3
GrubOBP1	c94592.graph_c0	PP188188	241	Y	QCZ25079.1 | odorant binding protein 22 [Nezara viridula]	1e-124	73.25	1-18	IPR006170/IPR036728	PF01395	PTHR21066	16.28	6.61	17.14	6.54	8.9	4.51
GrubOBP2	c98583.graph_c0	PP188189	235	Y	QCZ25094.1 | odorant binding protein 37 [Nezara viridula]	4e-89	62.69	1-19	IPR036728	——	PTHR21066	230.22	283.69	278.67	193.45	164.85	166.64
GrubOBP3	c92012.graph_c0	PP188190	208	N	AIU64824.1 | putative odorant-binding protein 1 [Chinavia ubica]	3e-106	92.34	1-16	IPR006170	PF01395	PTHR21066	10.37	6.73	8.36	6.81	4.04	9.74
GrubOBP4	c96564.graph_c0	PP188191	201	Y	AOV87026.1 | odorant-binding protein 9 [Halyomorpha halys]	1e-76	58.97	1-24	IPR006170/IPR036728	PF01395	PTHR21066	722.43	774.24	806.05	721.63	726.45	688.41
GrubOBP5	c80808.graph_c0	PP188192	182	Y	QCZ25096.1 | odorant binding protein 39 [Nezara viridula]	4e-90	82.91	——	IPR006170/IPR036728	PF01395	PTHR21364	30.77	42.92	45.02	43.09	43.31	47.42
GrubOBP6	c109874.graph_c0	PP188193	179	Y	QCZ25080.1 | odorant binding protein 23 [Nezara viridula]	7e-86	72.67	——	IPR036728	——	PTHR21066	6.84	5.63	7.29	8.8	8.4	8.47
GrubOBP7	c98200.graph_c1	PP188194	176	Y	XP_014286615.1 | general odorant-binding protein 70 [Halyomorpha halys]	9e-112	91.81	1-24	IPR006170/IPR036728	PF01395	PTHR21066	8.35	7.16	6.74	3.96	4.3	2.65
GrubOBP8	c56263.graph_c0	PP188195	162	Y	AXB87333.1 | odorant-binding protein 18 [Tropidothorax elegans]	7e-11	32.77	1-17	IPR006170	PF01395	PTHR11857	0	0	0.52	0.17	2.52	1.7
GrubOBP9	c84058.graph_c0	PP188196	160	Y	QCZ25100.1 | odorant binding protein 43 [Nezara viridula]	2e-80	74.21	1-20	IPR006170/IPR036728	PF01395	PTHR11857:SF42	0	0.57	0	0.27	0	1.75
GrubOBP10	c55836.graph_c0	PP188197	155	Y	QCZ25113.1 | odorant binding protein 57 [Nezara viridula]	4e-90	84.42	1-18	IPR006170/IPR036728	PF01395	PTHR11857:SF43	0.27	0.39	0.4	0.69	0.68	0.64
GrubOBP11	c86335.graph_c1	PP188198	151	Y	AIU64827.1 | putative odorant-binding protein 4 [Chinavia ubica]	5e-73	73.51	1-15	IPR006170/IPR036728	PF01395	PTHR11857:SF42	883.31	859.86	823.1	376.75	368.81	325.29
GrubOBP12	c97960.graph_c0	PP188199	151	Y	AIU64821.1 | putative odorant-binding protein 4 [Euschistus heros]	4e-85	82.43	1-19	IPR006170/IPR036728	PF01395	PTHR11857:SF42	30.74	17.4	22.59	32.18	33.66	35.45
GrubOBP13	c103729.graph_c2	PP188200	150	Y	QCZ25078.1 | odorant binding protein 21 [Nezara viridula]	2e-70	69.13	1-18	IPR006170/IPR036728	PF01395	PTHR11857:SF42	3453.01	3665.26	4298.29	4072.97	5119.67	4531.51
GrubOBP14	c101401.graph_c0	PP188201	149	Y	XP_014292092.1 | general odorant-binding protein 19d-like [Halyomorpha halys]	2e-51	56.76	1-23	IPR006170/IPR036728	PF01395	PTHR11857	0	0	0.34	0.56	0.81	0
GrubOBP15	c96805.graph_c0	PP188202	149	Y	QCZ25064.1 | odorant binding protein 7 [Nezara viridula]	4e-83	80.41	1-19	IPR006170/IPR036728	PF01395	PTHR11857	4.32	13.41	11.94	6.87	3.05	13.44
GrubOBP16	c71934.graph_c0	PP188203	148	Y	QCZ25070.1 | odorant binding protein 13 [Nezara viridula]	3e-69	66.89	1-19	IPR006170/IPR036728	PF01395	PTHR11857	2.22	1.95	0.86	0.49	1.08	0.79
GrubOBP17	c107160.graph_c1	PP188204	145	Y	QCZ25093.1 | odorant binding protein 36 [Nezara viridula]	3e-79	73.91	——	IPR006170/IPR036728	PF01395	PTHR11857:SF43	24.67	26.61	24.8	27.24	23.2	24.18
GrubOBP18	c56945.graph_c0	PP188205	143	N	KAE8573078.1 | Odorant-binding protein 42 isoform X2 [Halyomorpha halys]	1e-36	56.14	1-33	IPR006170/IPR036728	PF01395	PTHR11857:SF42	5.68	1.32	2.54	0	1.47	0.57
GrubOBP19	c87317.graph_c0	PP188206	141	Y	QCZ25062.1 | odorant binding protein 5 [Nezara viridula]	5e-62	70.92	1-18	IPR006170/IPR036728	PF01395	PTHR11857:SF42	10.12	8.32	4.75	27.16	15.9	18.3
GrubOBP20	c33881.graph_c0	PP188207	141	N	XP_014281562.1 | general odorant-binding protein 56d isoform X1 [Halyomorpha halys]	1e-80	82.27	1-18	IPR006170/IPR036728	PF01395	PTHR11857:SF42	1091.63	721.21	451.68	569.48	410.97	735.43
GrubOBP21	c93073.graph_c0	PP188208	140	Y	QCZ25091.1 | odorant binding protein 34 [Nezara viridula]	4e-76	84.21	1-21	IPR006170/IPR036728	PF01395	PTHR11857	6.66	5.5	4.2	6.16	5.27	5.68
GrubOBP22	c33116.graph_c0	PP188209	137	N	KAE8573002.1 | Odorant-binding protein 36 [Halyomorpha halys]	4e-40	49.62	1-19	IPR006170/IPR036728	PF01395	——	0	1.48	3.11	0	1.91	0
GrubOBP23	c83601.graph_c0	PP188210	136	Y	QCZ25072.1 | odorant binding protein 15 [Nezara viridula]	2e-84	81.94	1-20	IPR006170/IPR036728	PF01395	PTHR11857:SF42	34.25	21.87	16.89	10.82	7.63	11.27
GrubOBP24	c92746.graph_c0	PP188211	136	Y	QCZ25086.1 | odorant binding protein 29 [Nezara viridula]	5e-82	87.41	1-19	IPR006170/IPR036728	PF01395	PTHR11857:SF48	214.33	242.91	274.31	424.71	355.62	412
GrubOBP25	c94358.graph_c0	PP188212	130	Y	QCZ25099.1 | odorant binding protein 42 [Nezara viridula]	1e-45	56.59	1-20	IPR006170/IPR036728	PF01395	PTHR11857:SF42	215.18	295.41	251.45	142.92	155.04	189.25
GrubOBP26	c85645.graph_c0	PP188213	129	Y	QCZ25112.1 | odorant binding protein 56 [Nezara viridula]	4e-75	83.33	1-20	IPR006170/IPR036728	PF01395	——	6.81	3.14	2.53	3.32	1.54	0
GrubOBP27	c100124.graph_c0	PP188214	129	Y	QCZ25092.1 | odorant binding protein 35 [Nezara viridula]	2e-37	53.12	1-20	IPR006170/IPR036728	PF01395	PTHR11857	4.61	2.93	2.26	0.4	1.6	5.25
GrubOBP28	c82931.graph_c0	PP188215	113	N	QCZ25092.1 | odorant binding protein 35 [Nezara viridula]	7e-39	56.14	1-20	IPR006170/IPR036728	PF01395	PTHR11857:SF42	2.76	0	0.8	2.72	0.77	1.73
GrubOBP29	c96552.graph_c0	PP188216	112	N	XP_014292092.1 | general odorant-binding protein 19d-like [Halyomorpha halys]	4e-27	44.76	——	IPR006170/IPR036728	PF01395	PTHR11857:SF42	0.6	0	0	0	0.4	0
GrubOBP30	c107249.graph_c0	PP188217	90	N	QCZ25066.1 | odorant binding protein 9 [Nezara viridula]	2e-43	93.15	——	IPR006170/IPR036728	——	——	0.51	0.27	0	1.37	0.55	0
GrubOBP31	c106370.graph_c2	PP188218	65	N	XP_014282267.1 | general odorant-binding protein 56h-like [Halyomorpha halys]	5e-17	72.34	——	IPR006170/IPR036728	PF01395	——	8147.57	8205.39	9782.67	3477.15	3603.87	3176.01
InterPro- IPR006170(Pheromone/general odorant binding protein), IPR036728(Pheromone/general odorant binding protein superfamily)
Pfam- PF01395 (pheromone/general odorant binding protein, PBP/GOBP)
PANTHER- PTHR11857 (Odorant-Binding Protein Related)

## Sheet: CSPs
Gene_name	Gene_id	Genebank	ORF(aa)	Full length	BLASTx best hit (Reference/Name/Species)	E value	Identity (%)	Signal Peptide	InterPro family	Pfam	Panther	FPKM value in RNA-Seq
												female-1	female-2	female-3	male-1	male-2	male-3
GrubCSP1	c72597.graph_c0	PP188335	142	Y	QCX43090.1 | chemosensory protein csp10 [Helopeltis theivora]	8e-45	54.4	1-19	IPR005055/IPR036682	PF03392	PTHR11257	0	0.39	0	0.73	0	0
GrubCSP2	c105362.graph_c0	PP188336	133	Y	AWW17232.1 | chemosensory protein 8 [Riptortus pedestris]	3e-38	62.6	1-17	IPR005055/IPR036682	PF03392	PTHR11257	4.46	6	2.44	5.01	7.74	6.02
GrubCSP3	c109557.graph_c0	PP188337	131	Y	QCZ25117.1 | chemosensory protein 3 [Nezara viridula]	1e-65	76.74	1-16	IPR005055/IPR036682	PF03392	PTHR11257	3312.28	3439.61	3641.29	2891.44	2641.16	2415.39
GrubCSP4	c86729.graph_c0	PP188338	131	Y	QCZ25115.1 | chemosensory protein 1 [Nezara viridula]	4e-40	75.47	1-20	IPR005055/IPR036682	PF03392	PTHR11257	2609.01	2268.25	2154.6	1376.5	1048.65	1353.8
GrubCSP5	c102959.graph_c0	PP188339	128	Y	QCZ25125.1 | chemosensory protein 11 [Nezara viridula]	1e-83	95.28	1-17	IPR005055/IPR036682	PF03392	PTHR11257	47.81	45.89	38.02	35.71	32.95	36.69
GrubCSP6	c111130.graph_c1	PP188340	128	Y	AXB87339.1 | chemosensory protein 5 [Tropidothorax elegans]	3e-60	81.31	1-20	IPR005055/IPR036682	PF03392	PTHR11257	0.43	1.26	0.49	0.85	0.9	1.76
GrubCSP7	c98904.graph_c0	PP188341	110	Y	QCZ25126.1 | chemosensory protein 12 [Nezara viridula]	7e-72	96.33	1-19	IPR005055/IPR036682	PF03392	PTHR11257	9.6	7.68	5.89	5.64	5.52	7.74
GrubCSP8	c85506.graph_c0	PP188342	126	N	QCZ25122.1 | chemosensory protein 8 [Nezara viridula]	2e-68	95.28	1-15	IPR005055/IPR036682	PF03392	PTHR11257	491.2	620.46	605.8	643.46	612.57	689.23
GrubCSP9	c95787.graph_c0	PP188343	124	Y	ARJ35780.1 | chemosensory protein 5 [Cyrtorhinus lividipennis]	2e-46	58.12	1-19	IPR005055/IPR036682	PF03392	PTHR11257	0.48	1.09	0.79	1.22	0.46	0.35
GrubCSP10	c98246.graph_c0	PP188344	117	N	QCZ25133.1 | chemosensory protein 20 [Nezara viridula]	3e-28	46.24	1-15	IPR005055/IPR036682	PF03392	PTHR11257	10.51	9.08	12.56	20.25	13.38	26.74
GrubCSP11	c97186.graph_c1	PP188345	115	N	QCZ25133.1 | chemosensory protein 20 [Nezara viridula]	2e-26	46.74	1-15	IPR005055/IPR036682	PF03392	PTHR11257	49.36	73.8	57.51	488.77	421.81	493.99
GrubCSP12	c106707.graph_c0	PP188346	114	Y	QCZ25120.1 | chemosensory protein 6 [Nezara viridula]	3e-28	75.68	——	IPR005055/IPR036682	PF03392	PTHR11257	161.87	166.02	128.86	152.78	194.94	173.59
GrubCSP13	c80019.graph_c0	PP188347	110	Y	QCZ25123.1 | chemosensory protein 9 [Nezara viridula]	7e-44	76.42	1-20	IPR005055/IPR036682	PF03392	PTHR11257	1.75	0.56	2.78	0.69	1.63	0.3
GrubCSP14	c105874.graph_c1	PP188348	98	Y	QCZ25120.1 | chemosensory protein 6 [Nezara viridula]	3e-28	75.68	1-21	IPR005055/IPR036682	PF03392	PTHR11257:SF13	7.48	6.34	6.41	12.73	6.89	7.24
GrubCSP15	c34113.graph_c0	PP188349	90	N	AQS80468.1 | chemosensory protein 8 [Bemisia tabaci]	1e-39	72.62	——	IPR005055/IPR036682	PF03392	PTHR11257	6.4	4.27	5.76	7.71	9.6	12.15
InterPro- IPR005055(Insect odorant-binding protein A10/Ejaculatory bulb-specific protein 3), IPR036682(Insect odorant-binding protein A10/Ejaculatory bulb-specific protein 3 superfamily)
Pfam- PF03392 (insect pheromone-binding protein, A10/OS-D)
Panther- PTHR11257(CHEMOSENSORY PROTEIN-RELATED)

## Sheet: SNMPs
Gene_name	Gene_id	Genebank	ORF(aa)	Full length	BLASTx best hit (Reference/Name/Species)	E value	Identity (%)	InterPro family	Pfam	Panther	FPKM value in RNA-Seq
											female-1	female-2	female-3	male-1	male-2	male-3
GrubSNMP1a	c102603.graph_c0	PP188350	611	Y	APZ81421.1 | sensory neuron membrane protein 1b [Adelphocoris lineolatus]	0	58.45	IPR002159	PF01130	PTHR11923	34.37	43.23	45.95	58.49	52.53	57.17
GrubSNMP1b	c106666.graph_c0	PP188351	499	Y	XP_024216297.1 | sensory neuron membrane protein 1-like [Halyomorpha halys]	0	89.65	IPR002159	PF01130	PTHR11923	76.85	81.83	82.37	78.51	79.24	88.29
GrubSNMP2a	c109008.graph_c1	PP188352	555	Y	XP_024216164.1 | sensory neuron membrane protein 2-like [Halyomorpha halys]	0	83.48	IPR002159	PF01130	PTHR11923	0	0	0.15	0	0	0
GrubSNMP2b	c48707.graph_c0	PP188353	225	N	XP_014285909.1 | sensory neuron membrane protein 2-like [Halyomorpha halys]	5e-103	66.53	IPR002159	PF01130	PTHR11923	0.56	0	0	0.61	0.24	0
InterPro- IPR002159(CD36 family)
Pfam- PF01130(CD36 family)
Panther- PTHR11923(SCAVENGER RECEPTOR CLASS B TYPE-1 SR-B1)

## Sheet: ORs
Gene_name	Gene_id	Genebank	ORF(aa)	Full length	BLASTx best hit (Reference/Name/Species)	E value	Identity (%)	TMD (No.)(TMHMM)	InterPro family	Pfam	Panther	FPKM value in RNA-Seq
												female-1	female-2	female-3	male-1	male-2	male-3
GrubOrco	c107685.graph_c0	PP188187	475	Y	BCU40953.1 | Odorant receptor co-receptor [Plautia stali]	0	97.89	7	IPR004117	PF02949	PTHR21137	86.05	99.59	119.42	94.12	120.84	116.07
GrubOR2	c106763.graph_c3	PP188225	454	Y	KAE8573963.1 | Odorant receptor 23 [Halyomorpha halys]	0	65.33	6	IPR004117	PF02949	PTHR21137	4.59	3.47	5.22	4.68	4.52	4.92
GrubOR3	c99738.graph_c0	PP188226	440	Y	KAE8573306.1 | Odorant receptor 17 [Halyomorpha halys]	0	65.35	6	IPR004117	PF02949	PTHR21137	0.17	0.98	0.72	0.31	0.68	1.87
GrubOR4	c97730.graph_c0	PP188227	440	N	KAE8573962.1 | Odorant receptor 22 [Halyomorpha halys]	0	73.44	6	IPR004117	PF02949	PTHR21137	29.05	28.91	38.05	44.37	44.66	42.4
GrubOR5	c98501.graph_c0	PP188228	439	Y	KAE8573964.1 | Odorant receptor 24 [Halyomorpha halys]	0	80.37	6	IPR004117	PF02949	PTHR21137	0	7.14	0	0.46	3.85	11.38
GrubOR6	c106922.graph_c0	PP188229	439	Y	KAE8574110.1 | Odorant receptor 16 [Halyomorpha halys]	0	73.29	6	IPR004117	PF02949	PTHR21137	4.14	5.85	3.75	5.81	3.63	4.78
GrubOR7	c101697.graph_c0	PP188230	431	Y	KAE8573857.1 | Odorant receptor 8b [Halyomorpha halys]	7e-163	54.19	6	IPR004117	PF02949	PTHR21137	0.99	1.12	1.18	0.75	1.2	1.64
GrubOR8	c106202.graph_c0	PP188231	436	N	KAE8573963.1 | Odorant receptor 23 [Halyomorpha halys]	0	64.98	6	IPR004117	PF02949	PTHR21137	0	0.33	0	0	0	0
GrubOR9	c106602.graph_c0	PP188232	436	Y	KAE8573959.1 | Odorant receptor 19 [Halyomorpha halys]	0	70.21	6	IPR004117	PF02949	PTHR21137	3.22	4.16	3.94	7.45	5.96	5.82
GrubOR10	c100374.graph_c0	PP188233	435	Y	KAE8572985.1 | Odorant receptor 21 [Halyomorpha halys]	0	70.74	5	IPR004117	PF02949	PTHR21137	7.56	8.71	9.35	13.16	12.16	13.33
GrubOR11	c98524.graph_c0	PP188234	431	Y	KAE8573923.1 | Odorant receptor 12 [Halyomorpha halys]	0	65.81	6	IPR004117	PF02949	PTHR21137	2.17	2.25	2.22	5.66	5.62	5.52
GrubOR12	c106737.graph_c0	PP188235	429	Y	KAE8573231.1 | Odorant receptor 26 [Halyomorpha halys]	4e-143	63.47	5	IPR004117	PF02949	PTHR21137	10.15	7.6	6.37	9.15	7.54	7.81
GrubOR13	c95197.graph_c1	PP188236	429	Y	KAE8573581.1 | Odorant receptor 29 [Halyomorpha halys]	0	83.64	6	IPR004117	PF02949	PTHR21137	10.45	5.88	10.53	10.32	9.33	10.42
GrubOR14	c107562.graph_c0	PP188237	428	Y	KAE8573575.1 | Odorant receptor 27 [Halyomorpha halys]	0	87.59	6	IPR004117	PF02949	PTHR21137	6.45	7.01	8.09	6.02	4	2.64
GrubOR15	c97307.graph_c0	PP188238	428	Y	KAE8573500.1 | Odorant receptor 25 [Halyomorpha halys]	0	91.33	6	IPR004117	PF02949	PTHR21137	0.51	0.09	0.19	0	0.7	0.24
GrubOR16	c102682.graph_c1	PP188239	426	Y	KAE8572983.1 | Odorant receptor 124 [Halyomorpha halys]	0	89.65	6	IPR004117	PF02949	PTHR21137	3.1	2.94	6.93	0.64	3.79	2.63
GrubOR17	c98360.graph_c0	PP188240	424	Y	KAE8573951.1 | Odorant receptor 147 [Halyomorpha halys]	1e-158	83.52	6	IPR004117	PF02949	PTHR21137	1.42	1.06	1.06	2.63	1.17	1.26
GrubOR18	c109375.graph_c0	PP188241	423	Y	KAE8573343.1 | Odorant receptor 112 [Halyomorpha halys]	0	72.39	8	IPR004117	PF02949	PTHR21137	0.89	1.21	1.67	2.36	0.55	2.05
GrubOR19	c96762.graph_c0	PP188242	422	Y	KAE8573793.1 | Odorant receptor 117 [Halyomorpha halys]	3e-68	30.67	6	IPR004117	PF02949	PTHR21137	6.61	6.91	11.81	7.89	10.12	11.57
GrubOR20	c108864.graph_c0	PP188243	421	Y	KAE8573747.1 | Odorant receptor 114 [Halyomorpha halys]	0	83.57	7	IPR004117	PF02949	PTHR21137	10.58	10.31	11.16	10.53	9.39	10.81
GrubOR21	c104197.graph_c0	PP188244	420	Y	KAE8573748.1 | Odorant receptor 115 [Halyomorpha halys]	0	72.07	5	IPR004117	PF02949	PTHR21137	5.69	8.25	8.54	8.19	7.36	7.55
GrubOR22	c103400.graph_c0	PP188245	420	Y	KAE8573540.1 | Odorant receptor 60 [Halyomorpha halys]	0	79.29	6	IPR004117	PF02949	PTHR21137	15.87	18.92	19.36	17.21	18.3	18.99
GrubOR23	c102634.graph_c0	PP188246	419	Y	KAE8573570.1 | Odorant receptor 119 [Halyomorpha halys]	0	75.36	5	IPR004117	PF02949	PTHR21137	11.47	14.38	12.56	12.65	9.57	14.55
GrubOR24	c100542.graph_c0	PP188247	418	Y	KAE8574072.1 | Odorant receptor 70 [Halyomorpha halys]	0	90.17	6	IPR004117	PF02949	PTHR21137	2.27	5.72	3.01	2.82	3.57	3.04
GrubOR25	c106793.graph_c0	PP188248	418	Y	KAE8573955.1 | Odorant receptor 145 [Halyomorpha halys]	0	66.91	6	IPR004117	PF02949	PTHR21137	0	0	0	0	0	1.05
GrubOR26	c106657.graph_c0	PP188249	417	N	KAE8573918.1 | Odorant receptor 35 [Halyomorpha halys]	0	69.95	6	IPR004117	PF02949	PTHR21137	0	0.53	0	0	0.4	0.12
GrubOR27	c101411.graph_c1	PP188250	416	Y	KAE8573738.1 | Odorant receptor 66 [Halyomorpha halys]	0	74.76	6	IPR004117	PF02949	PTHR21137	15.12	17.32	14.83	19.27	13.56	16.44
GrubOR28	c101455.graph_c0	PP188251	415	Y	KAE8573957.1 | Odorant receptor 143 [Halyomorpha halys]	0	80.68	7	IPR004117	PF02949	PTHR21137	6.47	6.66	7.54	9	7.6	8.58
GrubOR29	c101295.graph_c0	PP188252	415	Y	XP_014270184.1 | odorant receptor 24a-like [Halyomorpha halys]	0	80.19	7	IPR004117	PF02949	PTHR21137	0.55	0	0	0.72	0.25	0.63
GrubOR30	c103071.graph_c1	PP188253	415	Y	KAE8573616.1 | Odorant receptor 39 [Halyomorpha halys]	0	66.59	6	IPR004117	PF02949	PTHR21137	33.4	35.8	42.94	32.16	27.33	30.43
GrubOR31	c111073.graph_c0	PP188254	413	Y	KAE8573616.1 | Odorant receptor 39 [Halyomorpha halys]	0	66.99	6	IPR004117	PF02949	PTHR21137	1.71	2.92	0.65	2.21	2.07	1.27
GrubOR32	c105509.graph_c0	PP188255	409	Y	KAE8573976.1 | Odorant receptor 28 [Halyomorpha halys]	0	84.31	5	IPR004117	PF02949	PTHR21137	1.54	0	0	0	0	0
GrubOR33	c99424.graph_c0	PP188256	409	Y	KAE8573182.1 | Odorant receptor 122 [Halyomorpha halys]	0	75.98	5	IPR004117	PF02949	PTHR21137	3.7	1.85	3.37	3.51	3.81	1.84
GrubOR34	c98623.graph_c0	PP188257	407	N	KAE8574050.1 | Odorant receptor 31 [Halyomorpha halys]	0	68.72	6	IPR004117	PF02949	PTHR21137	11.84	13.81	10.82	10.85	10.21	11.73
GrubOR35	c105399.graph_c0	PP188258	406	Y	KAE8573303.1 | Odorant receptor 32 [Halyomorpha halys]	0	71.57	6	IPR004117	PF02949	PTHR21137	2.6	0.66	0	0	0	0
GrubOR36	c106359.graph_c0	PP188259	406	Y	KAE8573072.1 | Odorant receptor 104 [Halyomorpha halys]	0	83.37	5	IPR004117	PF02949	PTHR21137	1.83	1.94	2.08	1.38	1.51	2.63
GrubOR37	c105943.graph_c0	PP188260	405	Y	KAE8573181.1 | Odorant receptor 121 [Halyomorpha halys]	1e-55	30.1	7	IPR004117	PF02949	PTHR21137	1.58	2.04	1.52	2.51	1.27	1.63
GrubOR38	c101954.graph_c0	PP188261	403	Y	KAE8573878.1 | Odorant receptor 113 [Halyomorpha halys]	1e-170	70.18	6	IPR004117	PF02949	PTHR21137	0.05	0.52	0	0	0.67	0
GrubOR39	c86867.graph_c0	PP188262	403	Y	KAE8574020.1 | Odorant receptor 87 [Halyomorpha halys]	0	86.82	6	IPR004117	PF02949	PTHR21137	6.85	5.7	6	6.41	7.97	6.43
GrubOR40	c109944.graph_c0	PP188263	403	Y	KAE8573414.1 | Odorant receptor 95 [Halyomorpha halys]	2e-148	50.62	7	IPR004117	PF02949	PTHR21137	7.96	5.73	9.39	9.24	7.02	7.34
GrubOR41	c97577.graph_c0	PP188264	403	Y	KAE8573413.1 | Odorant receptor 96 [Halyomorpha halys]	0	83.04	5	IPR004117	PF02949	PTHR21137	4.84	4.82	5.08	5.48	5.32	6.4
GrubOR42	c98938.graph_c0	PP188265	403	Y	KAE8574015.1 | Odorant receptor 92 [Halyomorpha halys]	0	78.36	6	IPR004117	PF02949	PTHR21137	5.5	5.38	5.51	4.62	5.47	5.31
GrubOR43	c102670.graph_c0	PP188266	403	Y	KAE8574019.1 | Odorant receptor 88 [Halyomorpha halys]	0	74.25	7	IPR004117	PF02949	PTHR21137	1.98	3.73	0.99	1.76	1.56	1.01
GrubOR44	c104294.graph_c0	PP188267	403	Y	XP_014289020.2 | odorant receptor 43a-like [Halyomorpha halys]	0	86.53	4	IPR004117	PF02949	PTHR21137	0	0.51	0	0	0	0.27
GrubOR45	c101878.graph_c0	PP188268	400	Y	KAE8574003.1 | Odorant receptor 130 [Halyomorpha halys]	0	90.98	6	IPR004117	PF02949	PTHR21137	7.23	8.19	5.57	9.85	6.53	7.66
GrubOR46	c102161.graph_c0	PP188269	400	Y	KAE8573417.1 | Odorant receptor 34 [Halyomorpha halys]	0	89.97	8	IPR004117	PF02949	PTHR21137	7.75	6.09	8.82	8.7	8.63	7.28
GrubOR47	c99601.graph_c0	PP188270	399	Y	XP_014289200.1 | odorant receptor 82a-like [Halyomorpha halys]	0	86.72	5	IPR004117	PF02949	PTHR21137	6.35	3.76	3.98	2.24	6.22	1.62
GrubOR48	c94439.graph_c0	PP188271	397	Y	KAE8573996.1 | Odorant receptor 74 [Halyomorpha halys]	0	88.01	6	IPR004117	PF02949	PTHR21137	14.01	11.79	15.93	12.16	14.66	12.63
GrubOR49	c99743.graph_c0	PP188272	395	Y	KAE8573194.1 | Odorant receptor 80 [Halyomorpha halys]	0	90.36	6	IPR004117	PF02949	PTHR21137	2.68	2.33	1.78	3	2.17	2.09
GrubOR50	c97722.graph_c0	PP188273	395	Y	KAE8573600.1 | Odorant receptor 2 [Halyomorpha halys]	0	83.21	6	IPR004117	PF02949	PTHR21137	0.65	1.19	0	0	1.34	0
GrubOR51	c108571.graph_c0	PP188274	394	Y	KAE8573004.1 | Odorant receptor 109 [Halyomorpha halys]	0	79.39	7	IPR004117	PF02949	PTHR21137	0	0	0.72	0	0	0
GrubOR52	c105961.graph_c0	PP188275	393	Y	KAE8573001.1 | Odorant receptor 107 [Halyomorpha halys]	0	91.58	6	IPR004117	PF02949	PTHR21137	4.68	3.15	5.01	4.43	6.08	4.92
GrubOR53	c101913.graph_c0	PP188276	391	Y	KAE8573994.1 | Odorant receptor 76 [Halyomorpha halys]	2e-176	63.85	6	IPR004117	PF02949	PTHR21137	2.94	3.68	4.76	2.81	2.07	1.08
GrubOR54	c107106.graph_c1	PP188277	391	Y	QQP19724.1 | olfactory receptor 29 [Tropidothorax elegans]	1e-14	31.85	6	IPR004117	PF02949	PTHR21137	1.53	1.7	2.65	1.87	2.22	1.68
GrubOR55	c97301.graph_c0	PP188278	390	Y	KAE8573994.1 | Odorant receptor 76 [Halyomorpha halys]	0	71.72	7	IPR004117	PF02949	PTHR21137	0.51	0.63	0	1.1	0	0
GrubOR56	c103858.graph_c0	PP188279	390	Y	QQP19773.1 | olfactory receptor 78 [Tropidothorax elegans]	5e-177	63.73	6	IPR004117	pfam02949	PTHR21137	27.3	29.17	34.35	28.36	25.86	26.36
GrubOR57	c72785.graph_c0	PP188280	390	Y	KAE8573994.1 | Odorant receptor 76 [Halyomorpha halys]	4e-179	65.81	6	IPR004117	PF02949	PTHR21137	10.68	10.9	13.1	10.55	11.68	10.65
GrubOR58	c105960.graph_c0	PP188281	390	Y	XP_024214259.1 | odorant receptor 85b-like [Halyomorpha halys]	0	82.58	6	IPR004117	PF02949	PTHR21137	19.22	21.07	23.87	17.73	22.85	22.01
GrubOR59	c106829.graph_c0	PP188282	389	Y	KAE8573231.1 | Odorant receptor 26 [Halyomorpha halys]	1e-118	55.25	4	IPR004117	PF02949	PTHR21137	6.36	7.54	5.79	4.95	7.29	4.26
GrubOR60	c101858.graph_c0	PP188283	388	Y	KAE8574011.1 | Odorant receptor 84 [Halyomorpha halys]	1e-129	87.14	6	IPR004117	PF02949	PTHR21137	0	0.67	1.27	0.67	1.23	0
GrubOR61	c104062.graph_c0	PP188284	388	Y	KAE8573102.1 | Odorant receptor 83 [Halyomorpha halys]	0	73.9	6	IPR004117	PF02949	PTHR21137	2.24	4.3	3.96	2.32	1.98	3.02
GrubOR62	c94392.graph_c0	PP188285	387	Y	KAE8573102.1 | Odorant receptor 83 [Halyomorpha halys]	3e-141	52.85	6	IPR004117	PF02949	PTHR21137	2.45	3.02	5.21	2.23	2.47	3.36
GrubOR63	c102443.graph_c0	PP188286	386	Y	KAE8573840.1 | Odorant receptor 6 [Halyomorpha halys]	0	79.74	6	IPR004117	PF02949	PTHR21137	0	0	0	0	1.6	2.58
GrubOR64	c106180.graph_c0	PP188287	384	Y	KAE8573746.1 | Odorant receptor 140 [Halyomorpha halys]	1e-153	88.38	5	IPR004117	PF02949	PTHR21137	11.36	9.62	12.42	7.97	9	8.45
GrubOR65	c103397.graph_c0	PP188288	384	Y	KAE8573841.1 | Odorant receptor 5 [Halyomorpha halys]	0	73.96	7	IPR004117	PF02949	PTHR21137	36.47	37.51	38.68	35.59	37.75	42.3
GrubOR66	c104815.graph_c0	PP188289	381	Y	KAE8574004.1 | Odorant receptor 131 [Halyomorpha halys]	7e-179	87.87	4	IPR004117	PF02949	PTHR21137	6.97	8.93	8.55	9.28	7.88	7.62
GrubOR67	c103154.graph_c0	PP188290	381	N	KAE8573140.1 | Odorant receptor 139 [Halyomorpha halys]	0	77.09	6	IPR004117	PF02949	PTHR21137	1.41	3.85	3.8	3.54	2.86	2.48
GrubOR68	c102448.graph_c0	PP188219	380	Y	KAE8573763.1 | Odorant receptor 85 [Halyomorpha halys]	9e-179	77.17	5	IPR004117	PF02949	PTHR21137	2.15	0	2.37	2	0	1.5
GrubOR69	c108494.graph_c0	PP188220	380	Y	XP_024219389.1 | odorant receptor 4-like [Halyomorpha halys]	0	88.13	4	IPR004117	PF02949	PTHR21137	0	0.23	0	0	0	0
GrubOR70	c95192.graph_c0	PP188221	378	Y	KAE8573912.1 | Odorant receptor 128 [Halyomorpha halys]	0	69.62	4	IPR004117	PF02949	PTHR21137	10.37	8.58	8.53	7.87	8.2	8.8
GrubOR71	c102191.graph_c0	PP188222	378	Y	XP_024219388.1 | odorant receptor 4 [Halyomorpha halys]	0	79.89	4	IPR004117	PF02949	PTHR21137	29.56	32.56	35.38	29.63	28.57	28.4
GrubOR72	c106055.graph_c0	PP188223	377	Y	KAE8572943.1 | Odorant receptor 126 [Halyomorpha halys]	0	67.2	7	IPR004117	PF02949	PTHR21137	0	0	0	0.83	0	0
GrubOR73	c100379.graph_c0	PP188224	373	Y	QQP19725.1 | olfactory receptor 30 [Tropidothorax elegans]	1e-112	46.67	7	IPR004117	PF02949	PTHR21137	0.9	0	0.76	0	0.12	0
GrubOR74	c103482.graph_c0	PP188291	371	N	KAE8573615.1 | Odorant receptor 38 [Halyomorpha halys]	0	67.86	5	IPR004117	PF02949	PTHR21137	10.14	9.62	10.26	10.7	11.83	11.65
GrubOR75	c107742.graph_c0	PP188292	370	Y	KAE8573689.1 | Odorant receptor 129 [Halyomorpha halys]	0	90.71	5	IPR004117	PF02949	PTHR21137	1.32	1.21	0.82	1.57	0.37	2.62
GrubOR76	c102202.graph_c1	PP188293	364	N	KAE8573094.1 | Odorant receptor 53 [Halyomorpha halys]	0	79.67	7	IPR004117	PF02949	PTHR21137	3.71	0.15	4.86	2.11	6.91	3.83
GrubOR77	c105342.graph_c0	PP188294	363	Y	XP_014274900.1 | odorant receptor 30a-like [Halyomorpha halys]	0	93.31	6	IPR004117	PF02949	PTHR21137	6.03	7.58	8.97	7.8	7.38	7.83
GrubOR78	c104691.graph_c0	PP188295	362	Y	XP_014288391.1 | odorant receptor 24a [Halyomorpha halys]	0	84.1	6	IPR004117	PF02949	PTHR21137	2.47	1.75	3.46	2.41	2.79	3.67
GrubOR79	c99319.graph_c0	PP188296	361	Y	KAE8573614.1 | Odorant receptor 37 [Halyomorpha halys]	0	81.07	5	IPR004117	PF02949	PTHR21137	5.59	5.52	5.24	5.64	5.71	5.96
GrubOR80	c95241.graph_c0	PP188297	360	N	KAE8573098.1 | Odorant receptor 50 [Halyomorpha halys]	4e-172	63.06	5	IPR004117	PF02949	PTHR21137	11.88	13.47	15.34	12.29	14.7	15.7
GrubOR81	c99541.graph_c1	PP188298	359	N	KAE8573621.1 | Odorant receptor 44 [Halyomorpha halys]	0	83.65	5	IPR004117	PF02949	PTHR21137	0.61	1.45	1.6	0.86	0.68	0
GrubOR82	c105224.graph_c0	PP188299	355	Y	KAE8573739.1 | Odorant receptor 102 [Halyomorpha halys]	8e-175	70.98	4	IPR004117	PF02949	PTHR21137	0	0.19	0	0	1.37	0
GrubOR83	c109100.graph_c1	PP188300	352	N	KAE8573541.1 | Odorant receptor 61 [Halyomorpha halys]	5e-164	61.26	6	IPR004117	PF02949	PTHR21137	4.12	3.93	3.73	3.97	4.16	2.46
GrubOR84	c101194.graph_c2	PP188301	328	Y	KAE8573995.1 | Odorant receptor 77 [Halyomorpha halys]	0	81	6	IPR004117	PF02949	PTHR21137	0.16	0.53	0	0.52	0	0.19
GrubOR85	c108561.graph_c0	PP188302	311	Y	KAE8573608.1 | Odorant receptor 142 [Halyomorpha halys]	4e-165	71.8	6	IPR004117	PF02949	PTHR21137	0	0	0	0	0.7	2.91
GrubOR86	c105506.graph_c0	PP188303	291	Y	KAE8573739.1 | Odorant receptor 102 [Halyomorpha halys]	5e-115	58.42	4	IPR004117	PF02949	PTHR21137	0.79	2.03	1.14	1.18	1.31	1.19
GrubOR87	c99689.graph_c0	PP188304	275	Y	KAE8573196.1 | Odorant receptor 78 [Halyomorpha halys]	1e-138	77.37	3	IPR004117	PF02949	PTHR21137	1.34	1.06	0.82	1.15	1.23	0.9
GrubOR88	c110325.graph_c4	PP188305	273	N	KAE8573608.1 | Odorant receptor 142 [Halyomorpha halys]	8e-101	52.57	4	IPR004117	——	PTHR21137	0	0	0	0	0	0.64
GrubOR89	c90684.graph_c0	PP188306	272	N	KAE8572984.1 | Odorant receptor 20 [Halyomorpha halys]	0	93.36	4	IPR004117	PF02949	PTHR21137	4.06	5.03	5.55	7.09	4.65	6.88
GrubOR90	c102607.graph_c0	PP188307	270	N	KAE8573715.1 | Odorant receptor 1 [Halyomorpha halys]	6e-142	72.52	4	IPR004117	PF02949	PTHR21137	1.1	3.22	2.66	2.61	2.08	2.37
GrubOR91	c94969.graph_c1	PP188308	244	Y	KAE8573003.1 | Odorant receptor 108 [Halyomorpha halys]	5e-153	85.31	3	IPR004117	pfam02949	PTHR21137	6.55	7.38	8.44	9.63	5.65	6.5
GrubOR92	c102481.graph_c0	PP188309	242	N	KAE8573615.1 | Odorant receptor 38 [Halyomorpha halys]	2e-104	59.92	4	IPR004117	——	PTHR21137	2.13	2.86	4.46	2.65	2.84	2.46
GrubOR93	c105905.graph_c0	PP188310	238	N	KAE8573157.1 | Odorant receptor 127 [Halyomorpha halys]	1e-158	90.3	3	IPR004117	PF02949	PTHR21137	0.12	1.33	0	0.93	0	1.3
GrubOR94	c105670.graph_c0	PP188311	234	N	KAE8573793.1 | Odorant receptor 117 [Halyomorpha halys]	4e-95	60.09	4	IPR004117	——	phtr21137	2.2	1.48	0.82	1.29	1.84	0.95
InterPro- IPR004117(Olfactory receptor, insect)
Pfam- PF02949(7tm Odorant receptor)
Panther- PTHR21137(ODORANT RECEPTOR)

## Sheet: IRs
Gene_name	Gene_id	Genebank	ORF(aa)	Full length	BLASTx best hit (Reference/Name/Species)	E value	Identity (%)	TMD (No.)(TMHMM)	InterPro family	Pfam	Panther	FPKM value in RNA-Seq
												female-1	female-2	female-3	male-1	male-2	male-3
GrubIR25a	c107683.graph_c0	PP188312	932	Y	KAE8573967.1 | Ionotropic receptor 25a [Halyomorpha halys]	0	94.84	4	IPR015683/IPR001508/IPR019594/IPR001320	PF10613/PF00060	PTHR18966	9.97	10.44	12.36	10.04	13.03	11.53
GrubIR93a	c108504.graph_c2	PP188313	858	Y	XP_024214423.1 | ionotropic receptor 93a [Halyomorpha halys]	0	89.03	5	IPR015683/IPR001508/IPR019594/IPR001320	PF10613/PF00060	PTHR42643	1.24	0.18	2.12	2.11	2.81	1.99
GrubIR92a	c91546.graph_c0	PP188314	668	N	KAE8573229.1 | Ionotropic receptor 40a [Halyomorpha halys]	0	93.36	4	IPR019594/IPR001320	PF10613/PF00060	PTHR42643	0	0.67	0	0	0	0
GrubIR41b	c109419.graph_c0	PP188315	668	Y	KAE8573493.1 | Ionotropic receptor 41b [Halyomorpha halys]	0	81.78	3	IPR015683/IPR001508/IPR001320	PF00060	PTHR42643	0.33	0.12	0.62	0.37	0.24	0.27
GrubIR41c.1	c109107.graph_c0	PP188316	640	Y	KAE8573690.1 | Ionotropic receptor 41c [Halyomorpha halys]	0	75.08	3	IPR015683/IPR001508/IPR019594/IPR001320	PF10613/PF00060	PTHR42643	0	0	0.32	0.38	0.82	0
GrubIR41c.2	c88976.graph_c0	PP188317	439	N	XP_014289210.1 | glutamate receptor ionotropic, kainate 5-like [Halyomorpha halys]	0	87.1	5	IPR015683/IPR001508	——	PTHR42643	0.54	0.44	0.73	0.72	0.9	0.52
GrubIR75c	c105907.graph_c0	PP188318	593	Y	KAE8573798.1 | Ionotropic receptor 75c [Halyomorpha halys]	0	81.05	3	IPR015683/IPR001508/IPR001320	PF00060	PTHR42643	0	0	0.64	0.21	0	1.02
GrubIR75d	c107863.graph_c1	PP188319	311	N	KAE8573395.1 | Ionotropic receptor 75d [Halyomorpha halys]	0	86.13	3	IPR015683/IPR001508/IPR001320	PF00060	PTHR42643	0.72	0	0	2.35	1.63	0.34
GrubIR75d.1	c103701.graph_c0	PP188320	615	N	XP_014273860.1 | glutamate receptor ionotropic, kainate 4-like isoform X1 [Halyomorpha halys]	0	89.61	3	IPR001320	PF00060	PTHR42643	2.86	2.77	2.59	1.73	5.5	4.68
GrubIR75e	c100198.graph_c0	PP188321	611	Y	KAE8573352.1 | Ionotropic receptor 75e [Halyomorpha halys]	0	77.7	3	IPR015683/IPR001508/IPR001320	PF00060	PTHR42643	0	0	0.12	0	0	0.04
GrubIR75g	c105861.graph_c0	PP188322	604	Y	KAE8573743.1 | Ionotropic receptor 75g [Halyomorpha halys]	0	91.4	3	IPR015683/IPR001508/IPR001638/IPR019594	PF10613	PTHR42643	0.51	9.84	4.96	4.5	1.69	1.43
GrubIR75h	c105058.graph_c0	PP188323	465	Y	KAE8573549.1 | Ionotropic receptor 75h [Halyomorpha halys]	0	87.28	4	IPR015683/IPR001508	pfam10613/pfam00060	PTHR42643	2.99	2.33	0	0.87	0.5	1.71
GrubIR75i	c101689.graph_c0	PP188324	587	Y	KAE8573548.1 | Ionotropic receptor 75i [Halyomorpha halys]	0	94.03	3	IPR015683/IPR001508	pfam10613	PTHR42643	0.6	2.15	0	0	1.61	0
GrubIR76b	c97739.graph_c0	PP188325	532	Y	KAE8574055.1 | Ionotropic receptor 76b [Halyomorpha halys]	0	93.22	4	IPR019594/IPR001320	PF10613/PF00060	PTHR42643	11.37	10.99	12.21	9.68	10.5	10.63
GrubIR1	c107040.graph_c0	PP188326	611	Y	KAE8572993.1 | Ionotropic receptor 117 [Halyomorpha halys]	0	75.9	1	IPR015683/IPR001508/IPR001320	PF00060	PTHR42643	0	0	0.16	0.19	0	0
GrubIR2	c107644.graph_c0	PP188327	369	N	KAE8572992.1 | Ionotropic receptor 116 [Halyomorpha halys]	0	79.67	4	IPR015683/IPR001508/IPR001320	PF00060	PTHR42643	1.1	0.61	0.81	0.37	0.52	0.15
GrubIR3	c102744.graph_c0	PP188328	337	N	XP_014283158.1 | glutamate receptor ionotropic, delta-2 [Halyomorpha halys]	0	84.57	4	IPR001320	PF00060	PTHR42643	0	0	0.56	0.78	0	0
GrubIR4	c25388.graph_c0	PP188329	318	N	KAE8573132.1 | Ionotropic receptor 108 [Halyomorpha halys]	0	81.76	3	IPR015683/IPR001508/IPR001320	PF00060	PTHR42643	0.14	0.37	0.15	0.68	0	0.16
GrubIR5	c107986.graph_c1	PP188330	288	N	XP_014272502.1 | glutamate receptor ionotropic, kainate 2-like isoform X2 [Halyomorpha halys]	1e-174	91.32	1	IPR015683/IPR001508/IPR001638/IPR001320	PF00060	PTHR18966	0.45	0	0	0	0.12	0.75
GrubIR6	c36464.graph_c0	PP188331	273	N	XP_014272497.1 | glutamate receptor ionotropic, kainate 2-like isoform X1 [Halyomorpha halys]	6e-68	94.83	1	IPR015683/IPR001508	pfam00060	PTHR18966	1.01	0	0	0.28	0.28	0.4
GrubNMDA	c99422.graph_c0	PP188332	730	Y	XP_024220069.1 | glutamate receptor ionotropic, NMDA 2B isoform X2 [Halyomorpha halys]	0	99.18	3	IPR019594/IPR001320/IPR001638/IPR028082	PF10613/PF00060	PTHR18966	0	0	0.1	0	0.42	0
GrubGluR1	c87936.graph_c0	PP188333	382	N	XP_014273168.1 | glutamate receptor ionotropic, kainate 2-like isoform X2 [Halyomorpha halys]	0	99.48	3	IPR015683/IPR001508/IPR001320/IPR001638/	PF00060	PTHR18966	1.16	0	0.37	1.09	0.18	0.81
GrubGluR2	c78614.graph_c0	PP188334	291	N	XP_014289153.1 | glutamate receptor ionotropic, kainate 2 isoform X1 [Halyomorpha halys]	0	99.31	2	IPR015683/IPR001508/IPR001320/IPR001638	PF00060	PTHR18966	0.08	0.18	0	0.36	0	0.44
InterPro- IPR015683(Ionotropic glutamate receptor), IPR001508(Ionotropic glutamate receptor, metazoa), IPR001320(Ionotropic glutamate receptor, C-terminal), IPR019594 (Ionotropic glutamate receptor, L-glutamate and glycine-binding domain), IPR028082(Periplasmic binding protein-like I)
Pfam- PF00060(Ligand-gated ion channel), PF10613(Ligated ion channel L-glutamate- and glycine-binding site), PF01094(Receptor family ligand binding region)
Panther- PTHR18966(IONOTROPIC GLUTAMATE RECEPTOR)

## Sheet: GRs
Gene_name	Gene_id	Genebank	ORF(aa)	Full length	BLASTx best hit (Reference/Name/Species)	E value	Identity (%)	TMD (No.)(TMHMM)	InterPro family	Pfam	Panther	FPKM value in RNA-Seq
												female-1	female-2	female-3	male-1	male-2	male-3
GrubGR1	c100737.graph_c0	PP188165	429	Y	KAE8573302.1 | Gustatory receptor 6 [Halyomorpha halys]	0	71.65	6	IPR013604	PF08395	PTHR21143:SF131	0.84	0.29	0.72	0.33	0.15	0
GrubGR2	c109921.graph_c1	PP188166	399	N	KAE8573865.1 | Gustatory receptor 8 [Halyomorpha halys]	0	65.35	6	IPR013604	PF08395	PTHR21143	1.25	0	0	0	0	0
GrubGR3	c90122.graph_c0	PP188167	398	N	KAE8573199.1 | Gustatory receptor 14 [Halyomorpha halys]	0	70.18	8	IPR013604	PF08395	PTHR21143	0	0.79	0.41	0.51	0.45	0.48
GrubGR4	c96003.graph_c0	PP188168	383	Y	KAE8573943.1 | Gustatory receptor 25a [Halyomorpha halys]	0	85.86	8	IPR013604	PF08395	PTHR21143	0.98	0.57	1.09	0.64	0.29	0.31
GrubGR5	c97729.graph_c0	PP188169	381	N	KAE8573869.1 | Gustatory receptor 163 [Halyomorpha halys]	0	79.05	6	IPR013604	PF08395	PTHR21143:SF119	0	0.42	0.88	0	0.21	0.39
GrubGR6	c104891.graph_c0	PP188170	366	Y	XP_014277282.1 | gustatory receptor for sugar taste 64f-like [Halyomorpha halys]	0	75.28	5	IPR009318	PF06151	PTHR21421	0	0.15	0	0.79	0	0.89
GrubGR7	c101991.graph_c0	PP188171	354	Y	KAE8574036.1 | Gustatory receptor 160 [Halyomorpha halys]	3e-169	73.09	7	IPR013604	PF08395	PTHR21143	0.29	0.47	0	0.34	0	0.53
GrubGR8	c84332.graph_c0	PP188172	352	Y	KAE8573901.1 | Gustatory receptor 159a [Halyomorpha halys]	5e-167	66.1	7	IPR013604	PF08395	PTHR21143	0.29	1.04	0.63	0.82	0.25	0.27
GrubGR9	c102113.graph_c0	PP188173	352	N	KAE8573333.1 | Gustatory receptor 162 [Halyomorpha halys]	0	82.91	7	IPR013604	PF08395	PTHR21143:SF134	0	0.48	0	0.38	0	0
GrubGR10	c94010.graph_c0	PP188174	349	N	KAE8573537.1 | Gustatory receptor 158 [Halyomorpha halys]	2e-159	68.97	7	IPR013604	PF08395	PTHR21143	0.52	0.91	0.63	0.42	0.36	0.66
GrubGR11	c103863.graph_c0	PP188175	304	Y	KAE8573337.1 | Gustatory receptor 82d [Halyomorpha halys]	5e-51	37.46	7	IPR013604	PF08395	——	0	1.46	1.24	2.2	0	1.84
GrubGR12	c106861.graph_c0	PP188176	296	Y	KAE8573940.1 | Gustatory receptor 101 [Halyomorpha halys]	7e-102	57.51	8	IPR013604	PF08395	——	0.59	1.34	1.14	0.85	0.93	0.78
GrubGR13	c101430.graph_c0	PP188177	271	Y	XP_014281820.1 | gustatory and odorant receptor 63a-like [Halyomorpha halys]	5e-118	67.05	5	IPR013604	PF08395	PTHR21143:SF131	1	0	0.11	0	0	0.37
GrubGR14	c108519.graph_c0	PP188178	269	N	KAE8573300.1 | Gustatory receptor 4 [Halyomorpha halys]	1e-50	61.11	5	IPR013604	PF08395	PTHR21143:SF131	0.83	0	1.62	1.26	0.76	1.22
GrubGR15	c52600.graph_c0	PP188179	267	Y	KAE8573847.1 | Gustatory receptor 94 [Halyomorpha halys]	2e-129	70.94	6	IPR013604	——	——	0.29	0.38	0.06	0.71	0.32	0.68
GrubGR16	c112108.graph_c0	PP188180	250	Y	KAE8573811.1 | Gustatory receptor 153 [Halyomorpha halys]	7e-141	80.17	4	IPR013604	PF08395	——	0.71	0.35	0.85	0.42	0.3	0.38
GrubGR17	c107890.graph_c0	PP188181	242	Y	XP_014293240.1 | gustatory and odorant receptor 63a-like [Halyomorpha halys]	5e-130	75	4	IPR013604	PF08395	PTHR21143	0.68	1.38	1.97	1.34	0.55	1
GrubGR18	c85842.graph_c0	PP188182	234	N	KAE8573177.1 | Gustatory receptor 20a [Halyomorpha halys]	2e-98	65.24	5	IPR013604	——	PTHR21143:SF119	0.11	0.69	0.58	0.35	0.23	0.38
GrubGR19	c74217.graph_c0	PP188183	217	N	KAE8573479.1 | Gustatory receptor 1 [Halyomorpha halys]	4e-122	81.43	4	IPR013604	PF08395	PTHR21143:SF129	0.59	0.26	0.39	0.26	0.13	0.14
GrubGR20	c49393.graph_c0	PP188184	214	N	XP_014286363.1 | putative gustatory receptor 28a [Halyomorpha halys]	5e-130	86.45	4	IPR013604	PF08395	——	0.3	0.55	0	0.22	0.11	0.36
GrubGR21	c113042.graph_c0	PP188185	201	N	XP_014291691.1 | gustatory receptor for sugar taste 64f-like [Halyomorpha halys]	9e-93	75.69	3	IPR009318	PF06151	PTHR21421	0.78	0.53	0.54	0.21	0.11	0.12
GrubGR22	c97018.graph_c2	PP188186	186	N	XP_014286363.1 | putative gustatory receptor 28a [Halyomorpha halys]	5e-115	90.27	2	IPR013604	PF08395	PTHR21143	22.38	12.65	24.52	7.83	9.41	9.28
InterPro- IPR013604(7TM chemoreceptor), IPR009318(Gustatory receptor)
Pfam- PF08395(7tm Chemosensory receptor), PF06151(Trehalose receptor)
Panther- PTHR21143(INVERTEBRATE GUSTATORY RECEPTOR), PTHR21421(GUSTATORY RECEPTOR)
